# Supplementary material for: β-Glucan Extracted from Highland Barley Alleviates Dextran Sulfate Sodium-Induced Ulcerative Colitis in C57BL/6J Mice
Source: Molecules. 2021 Sep 25;26(19):5812. doi: 10.3390/molecules26195812 (PMC8510048; doi:10.3390/molecules26195812)
Supplement: Supplementary file 1 [file molecules-26-05812-s001.zip]

Archive with 1 entries (1 files):
- molecules-1345998-supplementary.pdf
